# Supplementary material for: Cost-effective DNA extraction method optimized for high yield and long fragments from coastal sediments
Source: PLoS One. 2026 Feb 24;21(2):e0343743. doi: 10.1371/journal.pone.0343743 (PMC12931794; doi:10.1371/journal.pone.0343743)
Supplement: S2 File — * Catalogue prices in France as of May 2025. CTAB: hexadecyltrimethylammonium bromide. EDTA: ethylenediaminetetraacetic acid. (XLSX) [file pone.0343743.s002.xlsx]

## Sheet: Feuil1
	Reagent	Supplier	Reference	Price*	Quantity	Unit	Price per g (or ml)	Needed for 1 sample	Unit	Maximum number of extraction	Price per sample
	Lyzozyme	Dutscher	62971-10G-F-SIG	110	10	g	11	0.0006	g	16666.7	0.0066
	Sodium Acetate 3M pH 5.2	Dutscher	665655	42	250	mL	0.168	0.07	mL	3571.43	0.01176
	CTAB	ThermoFisher	11478740	29.11	100	g	0.2911	0.012	g	8333.33	0.0034932
	Sodium Chloride	ThermoFisher	10092740	16.37	1000	g	0.01637	0.105192	g	9506.43	0.00172199
	Ethanol 70%	ThermoFisher	15542393	46.6	500	mL	0.0932	0.5	mL	1000	0.0466
	Tris-HCL 1M pH 8	ThermoFisher	15835398	55.2	500	mL	0.1104	0.12	mL	4166.67	0.013248
	Isopropanol	ThermoFisher	17140576	31.33	1000	mL	0.03133	0.7	mL	1428.57	0.021931
	Sodium dodecyl sulfate 20%	ThermoFisher	10607633	29.69	200	mL	0.14845	0.06	mL	3333.33	0.008907
	Protein Precipitation Solution	Promega	A7953	459	350	mL	1.31143	0.29	mL	1206.9	0.380314
	GenElute	Sigma Aldrich	NA2110-1KT	253	1	mL	253	0.001	mL	1000	0.253
	Proteinase K	ThermoFisher	17916	219	0.1	g	2190	7.4e-05	g	1351.35	0.16206
	Sodium Phosphate dibasique	ThermoFisher	447255000	34.09	500	g	0.06818	0.0170352	g	29351	0.00116146
	EDTA	ThermoFisher	118432500	27.54	250	g	0.11016	0.0350688	g	7128.84	0.00386318
	Tubes	Supplier	Reference	Price*	Quantity		Price per g (or ml)	Needed for 1 sample		Maximum number of extraction	Price per sample
	Eppendorf 2mL tubes	ThermoFisher	15635367	268.8	3000		0.0896	3		1000	0.2688
										Starting cost	1621.73
										Total price per sample	1.18346
										Maximum number of extractions with starting cost	1000
